# Supplementary material for: Expression and Functional Analyses of the WIP Gene Family in Arabidopsis
Source: Plants (Basel). 2022 Aug 1;11(15):2010. doi: 10.3390/plants11152010 (PMC9425439; doi:10.3390/plants11152010)
Supplement: Supplementary file 1 [file plants-11-02010-s001.zip]

Archive with 1 entries (1 files):
- plants-1820288-supplementary.pdf
